# Supplementary material for: The Effect of Ethyl Esters of Linseed Oil on the Changes in the Fatty Acid Profile of Hair Coat Sebum, Blood Serum and Erythrocyte Membranes in Healthy Dogs
Source: Animals (Basel). 2023 Jul 9;13(14):2250. doi: 10.3390/ani13142250 (PMC10375989; doi:10.3390/ani13142250)
Supplement: Supplementary file 1 [file animals-13-02250-s001.zip]

Archive with 1 entries (1 files):
- animals-2421084-supplementary.pdf
